# Supplementary material for: Use baseline axial length measurements in myopic patients to predict the control of myopia with and without atropine 0.01%
Source: PLoS One. 2021 Jul 15;16(7):e0254061. doi: 10.1371/journal.pone.0254061 (PMC8282033; doi:10.1371/journal.pone.0254061)
Supplement: S1 File — (XLSX) [file pone.0254061.s001.xlsx]

## Sheet: Sheet1
	DOB	age	ethnicity	sex_1	RE AL Bef LDA	RE AL Aft LDA 6m	LE AL Bef LDA	LE AL Aft 6 m	RE SE bef LDA	RE SE aft LDA 6 m	LE SE bef LDA	LE SE aft LDA 6 m	RE RE start	LE RE start	RE AL start	LE AL start
1		9	indian	m	0.25	0.07	0.26	0.1	-1	0	-1	0	-4.25	-4.25	27.25	27.29
2		12	indian	f	0.2	0.1	0.18	0.1	0.75	-1.25	0.5	-0.5	-6.5	-7	27.6	26.94
3		11	East Asian	f	0.53	0.24	0.44	0.26	-1	-0.5	-0.5	-0.5	-1	-0.5	24.43	24.45
4		9	Caucasian	f	0.19	0.1	0.17	0.14	-0.25	0	-0.75	0	-2	-2.5	25.35	25.42
5		10	East Asian	f	0.49	0.1	0.22	0.05	-0.25	0	0.25	0	-4	-3.5	24.45	24.17
6		7	East Asian	m	0.26	0.34	0.23	0.28	-0.75	0	-0.75	0	-4.5	-4.5	26.46	26.37
7		6	other	m	0.25	0.09	0.25	0.17	0.5	0	-0.25	0	-5.75	-5.75	25.06	24.98
8		12	middle east	f	0.3	0.18	0.34	0.23	0	0	0	0	-4.75	-5	24.48	24.52
9		9	middle east	m	0.18	0.11	-0.02	0.18	0	-0.5	0	-0.25	-0.5	-0.5	25.37	25.2
10		12	East Asian	f	0.04	0.15	0.21	0.03	0	0	0	0	-1.5	-1.5	24.48	24.49
11		12	middle east	f	0.29	0.22	0.16	0.06	0	0	0	0	-1.75	-0.5	25.01	24.26
12		11	East Asian	m	0.12	0.25	0.24	0.28	0	-0.5	0	-0.5	-3.5	-3.5	26.64	26.45
13		11	indian	m	0.11	-0.01	0.09	-0.01	-0.5	0	-0.5	0	-3.5	-4	25.38	25.62
14		14	East Asian	m	0.18	0.15	0.16	0.19	0	-0.5	0	-0.5	-3.25	-3.75	24.53	25
15		10	East Asian	f	0.38	0.26	0.11	0.09	-1	0	0	0	-4.75	-3.5	24.73	24.05
16		9	indian	f	0.31	-0.02	-0.58	-0.5	-1	0	-1.5	-0.25	-6	-4	24.94	23.28
17		8	East Asian	f	0.27	0.19	0.27	0.13	-1	0	-1	0	-2	-4.25	22.97	23.8
18		9	Caucasian	f	0.22	0.03	0.32	0.14	0	-5	0	-1	-3.5	-3	24.42	24.38
19		6	East Asian	f	0.33	0.17	0.35	0.2	-0.5	-0.5	-0.5	-0.5	-1	-1	22.76	22.82
20		11	East Asian	f	0.26	-0.02	0.08	0.16	-1	0	-0.5	0	-5.5	-4	26.2	25.22
21		10	Caucasian	f	0.14	0.07	0.29	0.03	-0.5	-0.5	-0.5	0	-2.75	-3	24.32	24.35
22		10	East Asian	m	0.18	0.13	0.11	0.06	-1	0	-0.25	0	-3	-1.5	25.89	24.91
23		10	Caucasian	f	0.33	0.08	0.23	0.09	-0.75	0	-1	0	-4.5	-5.75	24.4	24.71
24		5	middle east	f	0.36	0.25	0.38	0.28	-0.5	-0.75	-0.5	-0.75	-2.5	-2.5	23.16	23.21
25		9	middle east	m	0.27	0.28	0.31	0.23	-0.5	-1	-0.5	-0.5	-5.25	-5.25	26.39	26.39
26		13	middle east	f	0.15	0.24	0.26	0.19	0	-0.5	0	-0.5	-1.25	-1.25	24.12	24.13
27		6	middle east	f	0.17	0.22	0.19	0.3	-0.75	-0.25	-0.5	-0.25	-5.25	-5	24.73	24.66
28		7	East Asian	f	0.62	0.2	0.62	0.19	-1	0	-1	0	-1.75	-1.75	23.73	23.85
29		11	East Asian	m	0.25	-0.15	0.26	-0.15	0	0	0	0	-4	-4	25.51	25.32
30		9	East Asian	m	0.22	0.27	0.16	0.07	-0.5	0	-0.5	0	-2	-2	23.76	23.52
31		8	East Asian	m	0.22	0.1	0.18	0.07	-1	0	-0.5	0	-2.5	-2	24.93	24.78
32		7	East Asian	m	0.3	0.16	0.33	0.17	-0.5	-0.5	-0.5	-0.5	-2.5	-2	24.55	24.6
33		12	East Asian	m	0.09	0.03	0.06	0.07	-1	0	-0.5	0	-2	-2.5	25.4	25.52
34		10	East Asian	m	0.26	0.13	0.28	0.11	0	0	0	0	-1.5	-1	24.73	24.47
35		10	East Asian	m	0.2	0.15	0.17	0.17	-1.5	0	-0.75	0	-2	-3	24.09	24.29
36		11	indian	m	0.21	0.03	0.25	0.02	-0.25	0	-0.5	0	-2.25	-2	24.5	24.47
37		7	caucasian/middle east	m	0.16	0.07	0.22	0.05	0	0	0	0	-1	-1	23.6	23.54
38		9	Caucasian	m	0.15	0.13	0.17	0.12	-0.5	0	-0.5	0	-1	-0.5	23.49	23.51
39		7	middle east	f	0.22	0.11	0.27	0.21	-0.5	0	-0.5	-0.25	-0.75	-3	23.29	24.31
40		10	East Asian	m	0.44	0.25	0.39	0.27	0	0	-1	0	-4	-4	24.84	24.94
41		8	indian	f	0.11	0.28	0.16	0.26	-0.5	-0.75	-1	-0.25	-1.25	-1.75	23.33	23.33
42		10	indian	f	0.24	0.04	0.25	-0.02	-0.5	0	-0.5	0	-1	-0.5	23.53	23.53
43		10	East Asian	f	0.33	0.1	0.28	0.19	-0.75	0	-1	0	-3.75	-2.5	24.43	24.19
44		11	middle east	m	0.26	0.15	0.36	0.14	0	-0.5	0	-0.5	-2.5	-2.5	24.18	24.27
45		7	East Asian	m	0.21	0.31	0.26	0.36	-1	0	-0.75	0	-2	-2.75	24.79	25.04
46		9	Caucasian	m	0.37	0.23	0.34	0.26	-0.75	-0.75	-0.5	-1	-2.25	-2	24.56	24.34
47		8	East Asian	m	0.36	-0.04	0.39	0.21	-1	0	-1	0	-0.5	-1	24.7	25.03
48		10	indian	f	0.26	0.07	0.28	0.02	0	0	0	0	-5.5	-6.5	25.21	25.34
49		8	Caucasian	f	0.28	0.15	0.38	0.23	-1.5	0	-1	-0.5	-3.5	-3	24.24	24.23
50		7	indian	m	0.18	0.06	0.19	0.05	-0.25	0	-0.25	0	-1.75	-1.75	22.27	22.39
51		11	east asian /caucasian	f	0.25	0.09	0.1	0.05	-0.5	0	0	0	-2	-0.5	25.64	24.98
52		11	East Asian	f	0.32	0.12	0.24	0	-0.5	0	-0.5	0	-2	-2.5	24.73	24.93
53		10	East Asian	m	0.2	0.09	0.19	0.1	-0.5	0	-1	0	-4.75	-5.25	25.79	25.78
54		9	East Asian	m	0.41	0.22	0.22	0.18	-1	0	-1	0	-1	-2	25.84	25.99
55		11	East Asian	f	0.39	0.28	0.19	-0.02	-1	0	-0.75	0	-1.5	-1	24.57	24.1
56		8	Caucasian	f	0.45	0.14	0.48	0.08	-1.25	0	-1.5	0	-2.75	-3	23.68	23.83
57		14	East Asian	m	0.31	0.07	0.22	0.07	-1.25	0	-0.75	0	-2.5	-2.5	24.18	24.36
58		8	East Asian	f	0.28	0.28	0.25	0.24	0	-0.5	-0.5	-0.5	-4	-4.25	25.28	25.19
59		8	East Asian	f	0.23	0.05	0.11	0	0	-0.75	0	0.125	-4.5	-2.625	25.36	24.11
60		8	indian	f	0.17	0.24	0.16	0.29	-0.5	-0.75	-0.5	-1	-3.25	-1.5	24.34	23.72
61		13	East Asian	f	0.21	0.04	0.41	-0.06	-0.5	0	-1	0	-1.25	0.5	23.62	22.73
62		6	indian	f	0.23	0.2	0.42	-0.11	0	0	0	-0.5	-1.25	-0.5	24.46	23.4
63		7	east asian /caucasian	f	0.14	0.28	0.11	0.31	0	-0.5	0	-0.5	-2	-2	24.08	24.01
64		7	East Asian	f	0.35	0.07	0.31	0.11	-0.75	0	-1.5	-0.5	-3.5	-4	24.2	24.37
65		8	middle east	f	0.27	0.14	0.29	0.18	-0.75	0	-1.25	0	-4.5	-5	24.17	24.28
66		7	East Asian	m	0.29	0.12	0.36	0.04	-1.25	0	-1	0	-2.25	-1.5	25.11	25.06
67		11	middle east	m	0.24	0.2	0.2	0.2	-1.25	0	-1	0	-4.25	-5.25	23.74	23.92
68		6	East Asian	m	0.26	0.15	0.25	0.17	-0.75	-1.5	0	-1.5	-2.25	-1.5	23.62	23.5
69		15	East Asian	m	0.21	-0.04	0.13	0.03	-1.5	0	-2	0	-4.5	-7.5	25.74	27.06
70		8	middle east	m	0.17	0.11	0.2	0.16	-0.5	-0.75	-0.25	-1.125	-1.25	-0.375	23.88	23.68
71		7	indian	m	0.84	0.49	0.73	0.48	-1.25	0	-1.5	0	-4.25	-3.5	23.88	23.77
72		9	indian	f	0.52	0.14	0.15	0.06	-2	0	-0.5	0	-8	-6	25.28	24.6
73		4	Caucasian	f	0.34	0.13	0.35	0.22	0	-0.5	-0.5	0	-2.5	-3	23.19	23.36
