# Supplementary material for: Use baseline axial length measurements in myopic patients to predict the control of myopia with and without atropine 0.01%
Source: PLoS One. 2021 Jul 15;16(7):e0254061. doi: 10.1371/journal.pone.0254061 (PMC8282033; doi:10.1371/journal.pone.0254061)
Supplement: S2 File — (XLSX) [file pone.0254061.s002.xlsx]

## Sheet: Sheet1
name	DOB	age	RE AL Bef LDA	RE AL Aft LDA 12 m	LE AL Bef LDA	LE AL Aft 12 m	RE SE bef LDA	RE SE aft LDA 12 m	LE SE bef LDA	LE SE aft LDA 12 m
1		11	0.53	-0.06	0.44	-0.13	-1	-1	-0.5	-0.5
2		9	0.19	0.08	0.17	0.09	-0.25	0	-0.75	0
3		9	0.18	0.34	0.02	0.06	0	0	0	0
4		12	0.3	0.13	0.34	0.11	0	-0.75	0	-0.25
5		7	0.26	0.15	0.23	0.12	-0.75	-0.5	-0.75	-0.5
6		6	0.25	0.15	0.25	0.11	0.5	0	0.25	0
7		14	0.04	0.08	0.21	0.01	0	0	0	0
8		13	0.29	0.14	0.16	-0.01	0	-1.5	0	-0.5
9		10	0.49	0.09	0.22	0.05	-0.25	0	0.25	0
10		11	0.11	0.1	0.09	0.05	-0.5	0	-0.5	0
11		14	0.18	0.14	0.16	0.14	0	0	0	0
12		10	0.38	0.15	0.11	0.18	-1	-0.75	0	-0.75
13		8	0.27	0.09	0.27	0.04	-1	0	-1	0
14		9	0.22	0.09	0.32	0.18	-0.5	0	0	0
15		6	0.33	0.14	0.35	0.18	-0.5	0	-0.5	0
16		11	0.26	-0.02	0.08	0.06	-1	0	-0.5	0
17		10	0.14	0.1	0.29	0.18	-0.5	0	-0.5	0
18		10	0.18	0.13	0.11	0.06	-1	0	-0.25	0
19		10	0.33	0.04	0.23	0.05	-0.75	0	-1	0
20		5	0.36	0.44	0.38	0.45	-0.5	-1	-0.5	-1
21		9	0.27	0.11	0.31	0.23	-0.5	-0.5	-0.5	-0.5
22		11	0.25	-0.04	0.26	-0.05	0	0	0	0
23		9	0.22	0.18	0.16	0.04	-0.5	0	-0.5	0
24		8	0.22	0.11	0.18	0.07	-1	0	-0.5	0
25		7	0.3	0.11	0.33	0.18	-0.5	0.25	-0.5	-0.25
26		12	0.09	0.02	0.06	0.06	-1	0	-0.5	0
27		10	0.26	0.21	0.28	0.22	0.25	-0.75	0	-0.5
28		6	0.17	0.25	0.19	0.28	-0.75	-0.5	-0.5	-0.75
29		10	0.2	0.18	0.17	0.1	-1.5	-0.5	-1.25	0.25
30		11	0.21	0.02	0.25	0.02	-0.25	-0.25	-0.5	0
31		7	0.16	0.09	0.22	0.1	0	-1	0	-0.5
32		7	0.22	0.13	0.27	0	-0.5	0	-0.5	-0.5
33		10	0.44	0.14	0.39	0.13	-1	-0.5	-1	-0.5
34		8	0.11	0.13	0.16	0.31	-0.5	-0.5	-1	-1.5
35		10	0.24	0.08	0.25	0.28	-0.5	0	-0.5	0
36		8	0.28	0.1	0.38	0.13	-1.5	0	-1	0
37		10	0.2	0.1	0.19	0.09	-0.5	0	-1	0
38		11	0.39	0.06	0.19	-0.03	-1	0	-0.75	0
39		8	0.45	0.21	0.48	0.16	-1.25	-0.5	-1.5	0
40		9	0.31	0.07	-0.58	0.06	-1	0	-1.5	0
41		7	0.62	0.53	0.62	0.47	-1	0	-1	0
42		7	0.21	0.25	0.26	0.09	-1	-1	-0.75	-1
43		8	0.36	0.03	0.39	0.19	-1	0	-1	0
44		10	0.26	0.08	0.28	0.11	0	0	0	0
45		7	0.35	0.27	0.31	0.23	-0.75	-0.5	-1.5	-0.5
46		9	0.41	0.08	0.22	0.05	-1	0	-1	0
47		11	0.25	0.04	0.1	0.04	-0.5	0	0	0
48		14	0.31	0.19	0.22	0.2	-1.75	-0.5	-1.25	-0.5
49		8	0.28	0.2	0.25	0.22	0	-1	-0.5	-1
50		8	0.23	0.14	0.11	0.12	0	0	0	0
51		8	0.17	0.11	0.16	0.14	-0.5	0	-0.5	0.25
52		9	0.52	0.15	0.15	0.08	-2	0	-0.5	0
53		7	0.84	0.22	0.75	0.16	-1.25	-0.5	-1.5	-0.5
