# Supplementary material for: Use baseline axial length measurements in myopic patients to predict the control of myopia with and without atropine 0.01%
Source: PLoS One. 2021 Jul 15;16(7):e0254061. doi: 10.1371/journal.pone.0254061 (PMC8282033; doi:10.1371/journal.pone.0254061)
Supplement: S3 File — (XLSX) [file pone.0254061.s003.xlsx]

## Sheet: Sheet1
name	DOB	age	RE AL Bef LDA	RE AL Aft LDA 18 m	LE AL Bef LDA	LE AL Aft 18m	RE SE bef LDA	RE SE aft LDA 18 m	LE SE bef LDA	LE SE aft LDA 18 m
1		9	0.19	0.06	0.17	0.03	-0.25	0	-0.75	0
2		12	0.3	0.12	0.34	0.11	0	-1	0	-0.75
3		10	0.49	0.06	0.22	0.06	-0.25	0	0.25	0
4		11	0.11	-0.05	0.09	-0.08	-0.5	0	-0.5	0
5		14	0.18	0.13	0.16	0.15	0	0	0	0
6		10	0.38	0.02	0.11	0.07	-1	0	0	0
7		8	0.27	0.06	0.27	0.03	-1	0	-1	0
8		11	0.26	0.01	0.08	0.09	-1	0	-0.5	0
9		10	0.14	0.09	0.29	0.15	-0.5	-0.5	-0.5	-1
10		10	0.18	0.08	0.11	0.03	-1	0	-0.25	0
11		10	0.33	0.01	0.23	0.07	-0.75	-0.75	-1	-0.5
12		5	0.36	0.2	0.38	0.22	-0.5	0	-0.5	0
13		9	0.27	0.29	0.31	0.35	-0.5	0.5	-0.5	0
14		11	0.25	-0.08	0.26	-0.1	0	0	0	0
15		7	0.3	0.15	0.33	0.07	-0.5	-0.5	-0.5	0
16		12	0.09	0.11	0.06	0.12	-1	0	-0.5	0
17		10	0.26	0.22	0.28	0.17	0.25	-1	0	-1
18		10	0.2	0.17	0.17	0.25	-1.5	0	-1.25	0
19		11	0.21	0.02	0.25	0.03	-0.25	0	-0.5	0
20		7	0.22	0.26	0.27	0.04	-0.5	-1	-0.5	0
21		10	0.44	0.2	0.39	0.15	-1	0	-1	0
22		10	0.24	0.04	0.25	0.01	-0.5	0	-0.5	0
23		8	0.28	0.07	0.38	0.29	-1.5	-0.5	-1	-1
24		10	0.2	0.09	0.19	0.09	-0.5	0	-1	-0.5
25		11	0.39	0.1	0.19	0	-1	0	-0.75	0
26		8	0.45	0.05	0.48	0.04	-1.25	0	-1.5	0
27		6	0.33	0.12	0.35	0.19	-0.5	0	-0.5	0
28		8	0.22	0.07	0.18	0.08	-1	0	-0.5	0
29		9	0.22	0.15	0.16	0	-0.5	0	-0.5	0
30		7	0.21	0.44	0.26	0.03	-1	-1.5	-0.75	-1
31		11	0.25	0.11	0.1	0.04	-0.5	0	0	0
32		7	0.35	0.06	0.31	0.15	-0.75	0	-1.5	0
33		9	0.31	0.1	-0.58	0.11	-1	0	-1.5	0
34		10	0.26	-0.01	0.28	0	0	0	0	0
35		9	0.18	-0.14	-0.02	0.26	0	-0.5	0	-0.25
36		14	0.04	0.12	0.21	0.03	0	0	0	0
37		11	0.53	0.02	0.44	0.05	-1	0	-0.5	0
38		9	0.52	0.15	0.15	0.1	-2	0	-0.5	0
