# Supplementary material for: Use baseline axial length measurements in myopic patients to predict the control of myopia with and without atropine 0.01%
Source: PLoS One. 2021 Jul 15;16(7):e0254061. doi: 10.1371/journal.pone.0254061 (PMC8282033; doi:10.1371/journal.pone.0254061)
Supplement: S4 File — (XLSX) [file pone.0254061.s004.xlsx]

## Sheet: Sheet1
name	DOB	age	RE AL Bef LDA	RE AL 6 month	RE AL 12 month	RE AL 18 month	RE AL Aft LDA 24 m	RE AL total 24 m	LE AL Bef LDA	LE AL 6 month	LE AL 12 month	LE AL 18 month	LE AL Aft 24m	LE AL total 24 m	RE SE bef LDA	RE SE 6 m	RE SE 12 m	RE SE 18 m	RE SE aft LDA 24 m	RE SE total 24 m	LE SE bef LDA	LE SE 6 m	LE SE 12 m	LE SE 18 m	LE SE aft LDA 24 m	LE SE total 24 m
1		11	0.11	-0.01	0.1	-0.05	0.1	0.14	0.09	-0.01	0.05	-0.08	0.05	0.01	-0.5	0	0	0	0	0	-0.5	0	0	0	0	0
2		14	0.18	0.15	0.14	0.13	0.11	0.53	0.16	0.19	0.14	0.15	0.12	0.6	0	-0.5	0	0	-0.5	-1	0	-0.5	0	0	-0.5	-1
3		8	0.27	0.19	0.09	0.06	0.19	0.53	0.27	0.13	0.04	0.03	0.05	0.25	-1	0	0	0	0	0	-1	0	0	0	-0.125	-0.125
4		11	0.26	-0.02	-0.02	0.01	0.04	0.01	0.08	0.16	0.06	0.09	0.07	0.38	-1	0	0	0	-0.5	-0.5	-0.5	0	0	0	-0.5	-0.5
5		10	0.14	0.07	0.1	0.09	0.06	0.32	0.29	0.03	0.18	0.15	0.17	0.53	-0.5	-0.5	0	-0.5	0	-1	-0.5	0	0	-1	0.25	-0.75
6		10	0.33	0.08	0.04	0.01	0.09	0.22	0.23	0.09	0.05	0.07	0.1	0.31	-0.75	0	0	-0.75	0	-0.75	-1	0	0	-0.5	0	-0.5
7		7	0.3	0.16	0.11	0.15	0.22	0.64	0.33	0.17	0.18	0.07	0.14	0.56	-0.5	-0.5	0.25	-0.5	0	-0.75	-0.5	-0.5	-0.25	0	0	-0.75
8		12	0.09	0.03	0.02	0.11	0.06	0.22	0.06	0.07	0.06	0.12	0.1	0.35	-1	0	0	0	0	0	-0.5	0	0	0	0	0
9		10	0.26	0.13	0.21	0.22	0.14	0.7	0.28	0.11	0.22	0.17	0.15	0.65	0.25	0	-0.75	-1	0.5	-1.25	0	0	-0.5	-1	0.125	-1.375
10		11	0.21	0.03	0.02	0.02	0.01	0.08	0.25	0.02	0.02	0.03	0.03	0.1	-0.25	0	-0.25	0	0	-0.25	-0.5	0	0	0	0	0
11		7	0.22	0.11	0.13	0.26	0.21	0.71	0.27	0.21	0	0.04	0.15	0.4	-0.5	0	0	-1	-0.5	-1.5	-0.5	-0.25	-0.5	0	-0.5	-1.25
12		8	0.28	0.15	0.1	0.07	0.09	0.41	0.38	0.23	0.13	0.07	0.2	0.63	-1.5	0	0	-0.5	0	-0.5	-1	-0.5	0	-1	0	-1.5
13		10	0.2	0.09	0.1	0.09	0.11	0.39	0.19	0.1	0.09	0.09	0.13	0.41	-0.5	0	0	0	-0.5	-0.5	-1	0	0	-0.5	0	-0.5
14		11	0.39	0.28	0.06	0.1	0.2	0.64	0.19	-0.02	-0.03	0.1	0.02	0.07	-1	0	0	0	-1	-1	-0.75	0	0	0	0	0
15		8	0.45	0.14	0.21	0.05	0.06	0.46	0.48	0.08	0.16	0.05	0.06	0.35	-1.25	0	-0.5	0	-0.5	-1	-1.5	0	0	0	-0.5	-0.5
16		12	0.3	0.18	0.13	0.12	-0.04	0.39	0.34	0.23	0.11	0.11	-0.01	0.44	0	0	-0.75	-1	0	-1.75	0	0	-0.25	-0.75	0	-1
17		9	0.19	0.1	0.08	0.06	0.05	0.29	0.17	0.14	0.09	0.03	0.11	0.37	-0.25	0	0	0	0	0	-0.75	0	0	0	0	0
18		10	0.18	0.13	0.13	0.08	0.14	0.48	0.11	0.06	0.06	0.03	0.06	0.21	-1	0	0	0	-1	-1	-0.25	0	0	0	0	0
19		11	0.25	-0.15	-0.04	-0.08	0.03	-0.24	0.26	-0.15	-0.05	-0.1	0.01	-0.29	0	0	0	0	0	0	0	0	0	0	0	0
20		10	0.44	0.25	0.14	0.2	0.2	0.79	0.39	0.27	0.13	0.15	0.15	0.7	0	0	-0.5	0	0	-0.5	-1	0	-0.5	0	0	-0.5
21		10	0.24	0.04	0.08	0.04	0.06	0.22	0.25	-0.02	0.28	0.01	0.06	0.33	-0.5	0	0	0	0	0	-0.5	0	0	0	0	0
22		10	0.49	0.1	0.09	0.06	0.09	0.34	0.22	0.05	0.05	0.06	-0.04	0.12	-0.25	0	0	0	0	0	0.25	0	0	0	0	0
23		6	0.33	0.17	0.14	0.12	0.26	0.69	0.35	0.2	0.18	0.19	0.26	0.83	-0.5	-0.5	0	0	-0.25	-0.75	-0.5	-0.5	0	0	-1.5	-2
24		8	0.22	0.1	0.11	0.07	0.12	0.4	0.18	0.07	0.07	0.08	0.19	0.41	-1	0	0	0	0	0	-0.5	0	0	0	0	0
25		10	0.2	0.15	0.18	0.17	0.19	0.69	0.17	0.17	0.1	0.17	0.12	0.56	-1.5	0	-0.5	0	-0.5	-1	-1.25	0	0.25	0	1	1.25
26		9	0.22	0.27	0.18	0.15	0.07	0.67	0.16	0.07	0.04	0	0.03	0.14	-0.5	0	0	0	-1	-1	-0.5	0	0	0	0	0
27		7	0.21	0.31	0.25	0.44	0.33	1.33	0.26	0.36	0.09	0.03	0.22	0.7	-1	0	-1	-1.5	0	-2.5	-0.75	0	-1	-1	0	-2
