# Supplementary material for: Use baseline axial length measurements in myopic patients to predict the control of myopia with and without atropine 0.01%
Source: PLoS One. 2021 Jul 15;16(7):e0254061. doi: 10.1371/journal.pone.0254061 (PMC8282033; doi:10.1371/journal.pone.0254061)
Supplement: S5 File — (XLSX) [file pone.0254061.s005.xlsx]

## Sheet: Sheet1
name	DOB	age	sex	ethnicity	RE SE	LE SE	RE baseline AL	LE baseline AL	RE AL 6m	LE AL 6m	RE AL 12m	LE AL 12m	RE AL Total 12m	LE AL Total 12 m	RE AL 18 M	LE AL 18m	RE AL 24m	LE AL 24m	RE AL next 12 m at 24 m	LE AL next 12 m at 24 m	RE AL 30 m	LE AL 30m	RE AL 36m	LE AL36m	RE AL42m	RE AL 42 m	RE SE 6m	LE SE 6m	RE SE 12m	LE SE 12m	RE SE total 12m	LE SE total 12 m	RE SR 18m	LE SE 18m	RE SE 24m	LE SE 24m	RE SE next 12 m at 24 m	LE SE next 12 m at 24 m	RE SE 30m	LE SE 30m	RE SE 36m	LE SE 36m	RE SE 42m	LE SE 42 m
1		11	m	indian	-2.5	-2.5	23.95	23.81			0.06	0.18	0.06	0.18			0.12	0.21	0.12	0.21			0.04	0.15					0	0	0	0			0.13	-0.38	0.13	-0.38			-1.13	-0.88
2		6	m	indian	0.5	0.5	23.27	23.08			0.19	0.22	0.19	0.22															0	0	0	0
3		12	m	middle east	-1.75	-2.75	25.42	25.58	0.07	0.18	0.14	0.21	0.21	0.39	0.11	0.18	0.08	0.12	0.19	0.3	0.12	0.22					-0.5	-0.5	0	0	-0.5	-0.5	0	0	-0.5	-0.5	-0.5	-0.5	0	0
4		9	f	indian	-1	-0.5	23.99	23.94			0.16	0.16	0.16	0.16	0.09	0.06													0	0	0	0	0	-0.5
5		5	m	indian	-2	-2	23.19	23.01	0.11	0.13	0.12	0.11	0.23	0.24													0	0	0	0	0	0
6		8	m	indian	-0.5	-0.5	23.89	23.82	0.06	0.07	0.06	0.04	0.12	0.11	0.09	0.1	0.08	0.05	0.17	0.15			0.07	0.08			0	0	0	0	0	0	0	0	0	0	0	0			-0.5	-0.75
7		14	f	east asian /somoian	-3	-3.875	23.84	24.22	-0.01	-0.06																	0	0
8		11	m	indian	-2.25	-3	24.92	25.16	0.21	0.15	0.09	0.06	0.3	0.21	0.14	0.11	0.13	0.08	0.27	0.19	0.07	0.13	0.03	0.05			0	0	-0.5	0	-0.5	0	0	0	-0.2	-0.5	-0.2	-0.5	0	0	0	0
9		15	m	caucasian	-5	-4.5	26.13	26.14	0.14	0.12	0.1	0.09	0.24	0.21	0.06	0.01					0.04	-0.01					0	0	0	0	0	0	-0.5	-1					0	0
10		12	f	east asian	-0.75	0	23.76	23.55	-0.07	-0.1	0.16	0.17	0.09	0.07													0	0	0	0	0	0
11		10	m	east asian	-10.5	-10.75	27.89	27.99	0.08	0.07	0.02	0.01	0.1	0.08			0.18	0.23	0.18	0.23	0.04	0.02	0.12	0.11	0.08	0.09	0	0	-0.5	0	0	-0.5			0	0	0	0	0	0	0	0	0.5	-0.25
12		10	f	indian	-1	-0.5	24.76	24.49	0.11	0.1	0.08	0.08	0.19	0.18	0.03	0.1											-0.5	-1	0	0	-0.5	-1	-0.5	-0.5
13		10	f	indian	-9.75	-10.25	24.56	24.54	0.07	0.01																	0	0
14		7	f	caucasian/indian	-0.875	-1.375	21.99	21.95	0.02	0.07	0.14	0.17	0.16	0.24													0	0	0.25	0	0.25	0
15		10	f	east asian	-4.5	-1.5	22.95	22.89	0.13	0.19	0	0.01	0.13	0.2	-0.01	-0.07	-0.01	0.13	-0.02	0.06	0.1	0					0	0	0	0	0	0	0	0	0	0	0	0	0	0
16		14	f	east asian	-4	-5	25.09	25.18	-0.03	-0.02	0.13	0.09	0.1	0.07													0	0	0	0	0	0
17		8	m	middle east	-2.25	-2.5	24.79	24.37	0.01	0.13	0.16	0.05	0.17	0.18	0.05	0.1	0.07	0.02	0.12	0.12	0.09	0.06	0.02	0.04			0	0	0.5	0.5	0.5	0.5	0	0	-0.25	-0.5	-0.25	-0.5	-0.75	-0.5	0	0
18		12	m	middle east	-1.25	-1.25	23.24	22.54			0.28	0.32	0.28	0.32			0.32	0.31	0.32	0.31									0	0	0	0			-1.5	-1.5	-1.5	-1.5
19		9	f	caucasian	-1	0	24.29	23.96	0.25	0.28	0.13	0.15	0.38	0.43	0.1	0.06	0.06	0.12	0.16	0.18	0.07	0.05	0.08	0			-0.5	-1	0	0	-0.5	-1	0	0	-0.2	0	-0.2	0	0	0	0	0
20		12	f	caucasian	-6.25	-0.5	24.41	24.21	0.06	0.08	0.12	0.1	0.18	0.22													0	-0.5	0	-0.5	0	-1
21		14	f	indian	-1.5	-7	24.33	24.72			0.28	0.14	0.28	0.14	0.21	0.16					0.08	0	-0.03	-0.15					0	0	0	0	-1	-0.75					-0.5	0	0.5	0
22		15	f	caucasian	-1	-1.5	24.1	24.33	0.1	0.1																	0	0
23		14	m	caucasian	-1	-1.25	24.76	25.02	0.03	0.1	0.01	-0.03	0.04	0.07													-0.5	-0.75	0	0	-0.5	-0.75
24		15	m	east asian	-3.25	-1.25	23.99	24.06	0	-0.01																	0	0
25		10	m	caucasian	-3.25	-2.75	24.35	24.27	0	-0.02																	0	0
26		8	m	caucasian	-2.5	-2	24.27	23.8	0.1	0.06	-0.02	-0.02	0.08	0.04													0	0	0	0	0	0
27		6	f	caucasian/indian	-2	0	22.13	22.19	0.13	0.11	0.14	0.13	0.27	0.24													0	0	0	0	0	0
28		6	m	middle east	-0.125	-1.5	25.22	25.29	0.03	0.02																	0	0
29		5	m	middle east	-12	0.75	22.33	22.05			0.24	0.22	0.24	0.22	0.12	0.08													0	0	0	0	0	0
30		15	f	indian	-5	-12.25	25.52	25.55	0.03	0.03																	0	0
31		16	f	east asian	-2.5	-4.75	25.56	25.35	0.02	0.01																	0	0
32		11	f	east asian/ caucasian	-2	-0.5	24.86	23.38			0.02	-0.03	0.02	-0.03															-1.75	-0.5	-1.75	-0.5
33		9	m	caucasian	-7	-0.75	23.93	23.57	-0.03	-0.11	0.03	-0.01	0	0.1	0.07	0.04											0	0	0	0	0	0	0	0
34		8	f	middle east	-1	-6.75	25.72	25.5	0.03	0.01																	0	-0.25
35		17	f	caucasian	-1.5	-2.25	24.51	23.62	0	-0.08	-0.2	0.05	-0.2	-0.03													0	0	0	0	0	0
36		13	f	caucasian	-4.5	-1.5	23.5	23.72	0.08	0.2	0.09	0.16	0.17	0.36	-0.04	0.01	0.05	0.05	0.01	0.06	-0.02	-0.03					0	0	0	0	0	0	0	0	0	-1	0	-1	0	0
37		13	f	middle east	-3	-5	24.42	24.36	0.08	0.07	0.07	0.07	0.15	0.14													0	0	0	0	0	0
38		9	m	indian	-0.125	-7	24.8	26	0.14	0.1	-0.02	-0.02	0.12	0.08	-0.02	0.04	0	0	-0.2	0.04							0	0	0	0	0	0	-0.25	0	0.25	0	0	0
39		8	f	indian	-0.75	-0.125	22.21	22.19	0.09	0.11					0.12	0.11							0.16	0.19			-0.38	-0.38					0	0							0	0
40		6	f	indian	-1	-0.25	22.58	22.56	0.12	0.13	0.06	0.07	0.18	0.2	0.21	0.2											0	0	0.25	0	0.25	0	0	0
41		8	m	indian	-3	-1	23.38	23.43	-0.02	0.05																	0	0
42		8	f	caucasian	-1.5	-3	23.28	23.09	0.03	0.06	0.2	0.23	0.23	0.29													0	0	0	0	0	0
43		8	m	indian	-0.75	-1.5	23.95	23.91	0.08	0.06																	0	0
44		7	m	indian	0	-1	23.74	23.64	0.21	0.09	0.04	0.04	0.25	0.13	0.12	0.06											0	0	0	0	0	0	-0.5	0
45		7	f	indian	-1	-1	24.17	23.56	0.17	0.16																	0	0
46		13	f	indian	-1.5	-0.5	24.12	24.11			0.04	0.12	0.04	0.12															-0.5	-0.5	-0.5	-0.5
47		9	m	caucasian	-2.5	-0.75	23.16	23.07	0.22	0.06	0.12	0.06	0.34	0.12	0.08	0.07	0.06	0.07	0.14	0.14							-0.25	-0.5	0.25	0.5	0	0	-0.25	-0.25	0.13	0	-0.12	-0.25
48		12	m	east asian	-2	-2.5	23.61	23.75	0.03	0.05	0.04	0.1	0.07	0.15													0	0	0	0	0	0
49		10	m	caucasian	-6	-2.5	25.88	26.19	0.2	0.19																	0	0
50		13	m	middle east	-0.75	-5.5	24.9	24.81	0.05	-0.02	0.11	0.09	0.16	0.07													0	0	0	0	0	0
51		11	m	middle east	-1	-0.75	23.57	23.7	0.05	0.06							0.09	0.12	0.09	0.12							0	0							-0.25	-0.25	-0.25	-0.25
52		4	m	indian	-2	-2.25	23.25	23.46	0.02	0.14	0.16	0.09	0.18	0.23													0	0	-0.5	-0.25	-0.5	-0.25
53		14	f	caucasian	-4.5	-2	23.89	23.76	0.08	0.08	0.07	0.03	0.15	0.11	0.14	0.1	0.05	0.02	0.19	0.12							0	0	-0.5	-0.5	-0.5	-0.5	0	0	-0.5	-0.5	-0.5	-0.5
54		10	f	indian	-3.25	-4	25.99	25.69	0.23	0.21	-0.01	-0.03	0.22	0.18	0.03	0.02	0.08	0.08	0.11	0.1	0.09	0.13	0.03	0.02	0.02	0.11	-0.5	-0.5	0	0	-0.5	-0.5	-0.5	-0.5	-0.5	-0.5	-1	-1	0	0	0	0	0	0
55		12	m	caucasian	-2.75	-5.5	24.84	25.65	0.08	0.06	0.06	0.13	0.14	0.19													0	0	-0.25	-0.25	-0.25	-0.25
56		15	m	middle east	-2.5	-2.5	25.27	25.14			0.07	0.08	0.07	0.08															0	0	0	0
57		11	f	mauritious/french	-1.5	-2.5	23.68	23.58			0.12	0.14	0.12	0.14	0.03	0.04													-0.75	-0.5	-0.75	-0.5	0	0
58		5	f	caucasian	-8.5	-1.5	22.78	22.84	0.12	0.16	0.04	0.03	0.18	0.19													0	0	0	0	0	0
59		15	m	indian	-0.25	-8.5	26.26	26.46	-0.08	-0.12																	0	0
60		11	m	indian	0	-1	23.14	23.46	0.04	0.03	0	0	0.04	0.03													0	0	0	0	0	0
61		5	m	indian	-2.75	0	23.29	23.26	0.15	0.15	0.05	0.05	0.2	0.2	0.21	0.24											0	0	0	0	0	0	-1	-1
62		14	m	indian	-2	-3.75	25.27	25.26			0.07	0.07	0.07	0.07	0.33	0.16	-0.01	0.03	0.32	0.19									0	0	0	0	-1.5	-1	-0.25	-0.25	-1.75	-1.25
63		11	m	east asian	-1.75	-2	24.73	24.67	0.04	0.07	0.12	0.06	0.16	0.13													0	0	0	0	0	0
64		12	m	caucasian	-4.5	-1.5	24.49	24.23	0.12	0.1					0.28	0.22											0	0					-0.75	-0.5
65		12	f	african	-3.25	-5.25	24.42	24.47	0.13	0.07	0.15	0.05	0.28	0.12	0.05	0.04											0	0.25	-0.5	0	-0.5	0.25	-0.25	-0.25
66		9	m	indian	-7.25	-3.25	27	27.03	0.25	0.25																	-1	-1
67		12	f	indian	-0.5	-7.5	27.4	26.76	0.2	0.18																	0.75	0.5
68		10	f	indian	-2.25	-3.75	22.92	23.92	-0.01	0.13																	-0.75	0
69		13	f	caucasian/indian	-0.75	-2.25	23.81	23.66	0.02	0.03					0.12	0.04											0.25	0						0
70		15	m	east asian	-0.25	-1.25	23.69	24.07			0.1	0.1	0.1	0.1															-0.5	-0.5	-0.5	-0.5
71		8	f	african	-2.5	-0.25	22.6	22.69	0.07	0.01	0.03	0.06	0.1	0.07													0	0	0	0	0	0
72		13	f	middle east	-3.5	-2	24.65	24.35	0.08	0.02	0.15	0.07	0.23	0.09	0.09	0.05											0	0	-1	-0.5	-1	-0.5	0	0
73		12	m	middle east	-1.25	-3.5	25.1	24.99			0.21	0.09	0.21	0.09															0	0	0	0
74		12	f	middle east	-4	-1.25	23.97	23.87			0.15	0.26	0.15	0.26															0	0	0	0
75		14	f	middle east	0	-4.25	24.78	24.78	0.05	0	0.09	0.06	0.14	0.06	-0.01	0	0.04	0.04	0.03	0.04			-0.01	-0.04			0	0	0	0	0	0	0	0	0	0	0	0			0	0
76		17	f	indian	-0.5	-1	22.42	22.92	0.14	0.26																	-1.25	-1.25
77		6	m	middle east	-3	-0.5	21	20.96	0.06	0.07	0.06	0.08	0.12	0.15													0	0	0	0	0	0
78		10	f	caucasian	0	-4	24.06	24.44	0.11	0.15																	0	0
79		9	f	middle east	-3	-2.5	22.44	22.86							0.29	0.18	0.07	0.09															-0.5	1	0	0
80		8	f	middle east	-14.25	-3.25	23.92	23.83	0.05	-0.03	-0.01	-0.02	0.04	-0.05			0.07	0.05	0.07	0.05			0.04	0.12	0.06	0.03	0	0	0	0	0	0			0	0.5	0	0.5			-0.25	-0.25	0.25	0.25
81		15	m	middle east	-0.75	-14.25	29.354	29.81	0.11	0.12																	0	-1.75
82		6	m	east asian	-2.5	-1	23.79	23.83	0.11	0.12	0.07	0.09	0.18	0.21													-0.5	-0.25	0.25	0	-0.25	-0.25
83		15	m	middle east	0	-1.5	24.32	23.6	0.12	0.08																	0	0
84		14	m	middle east	-2	-0.25	23.85	24.16	0.12	0.05																	0	5
85		10	m	east asian	-3.25	-1.75	23.94	23.95	0.05	0.04	0.05	0.06	0.1	0.1													0	0	0	0	0	0
86		9	f	middle east	-4	-3	24.28	24	0.12	0.14																	0	0
87		10	m	caucasian	0.5	-4.25	24.63	24.7	0.03	0.02	0.06	0.06	0.09	0.08	0.06	0.03											-0.5	-0.5	0.5	0.25	0	-0.25	-0.5	-0.25
88		6	m	indian	0.25	0.5	22.86	22.73	0.07	0.08	0.07	0.06	0.14	0.14													0	0	0	-0.5	0	-0.5
89		7	m	east asian	0.75	0.25	23.49	23.45			0.2	0.21	0.2	0.21															0	0	0	0
90		12	m	middle east	-3.5	-0.5	22.86	23.06			0.03	0.08	0.03	0.08															0	0	0	0
91		12	m	middle east		-3.5	24.84	24.84	0.07	0.08																	0	0
